# Supplementary material for: Assessing the Efficacy of Mitochondria-Accumulating Self-Assembly Peptides in Pancreatic Cancer: An Animal Study
Source: Int J Mol Sci. 2025 Jan 17;26(2):784. doi: 10.3390/ijms26020784 (PMC11766353; doi:10.3390/ijms26020784)
Supplement: Supplementary file 1 [file ijms-26-00784-s001.zip]

Archive with 1 entries (1 files):
- ijms-3327845-supplementary.pdf
